# Supplementary material for: Multi-scale ancient DNA analyses confirm the western origin of Michelsberg farmers and document probable practices of human sacrifice
Source: PLoS One. 2017 Jul 5;12(7):e0179742. doi: 10.1371/journal.pone.0179742 (PMC5497962; doi:10.1371/journal.pone.0179742)
Supplement: S2 Table — (XLSX) [file pone.0179742.s006.xlsx]

## Sheet: S2. Fst values
Table S2. Fst values for ancient dataset
	HGCN	HGW	HGS	STA	LBKT	LBK	CRD	EPI	RSG	MNF	SCG	MICH	BAC	LNS	SMZ	BEC
HGCN	0.00000
HGW	-0.00845	0.00000
HGS	-0.02853	-0.03279	0.00000
STA	0.15580	0.18539	0.11256	0.00000
LBKT	0.14342	0.18194	0.11660	0.01033	0.00000
LBK	0.14542	0.18378	0.11606	0.00108	-0.00827	0.00000
CRD	0.14733	0.20103	0.14298	-0.01180	-0.00268	-0.00576	0.00000
EPI	0.17530	0.24326	0.17432	0.03685	0.05368	0.04077	-0.00439	0.00000
RSG	0.12883	0.16799	0.09339	0.01564	0.02617	0.02241	-0.03975	0.02763	0.00000
MNF	0.12892	0.15748	0.08846	0.03936	0.05509	0.04960	-0.01832	0.03427	0.00638	0.00000
SCG	0.14965	0.19053	0.11123	-0.00582	0.02356	0.00788	-0.01695	0.01309	0.02129	0.03165	0.00000
MICH	0.10561	0.15525	0.09016	0.01901	0.03230	0.02588	-0.02021	-0.00029	0.01610	0.00688	-0.00653	0.00000
BAC	0.12126	0.14758	0.07276	-0.00788	0.01008	0.01057	-0.02341	0.04128	0.01958	0.02874	-0.00161	0.01003	0.00000
LNS	0.11074	0.14043	0.06964	0.00314	0.03179	0.02277	0.00028	0.01912	0.02866	0.03885	-0.00820	-0.00329	0.00902	0.00000
SMZ	0.15323	0.19149	0.12453	0.01561	0.00726	0.00965	-0.01584	0.03374	0.01463	0.02446	0.01288	0.01307	0.02260	0.02688	0.00000
BEC	0.03758	0.07570	0.00900	0.01841	0.02722	0.02972	-0.00537	0.02504	0.01069	0.03007	0.00851	-0.00955	0.00268	-0.00591	0.02309	0.00000
