# Supplementary material for: Multi-scale ancient DNA analyses confirm the western origin of Michelsberg farmers and document probable practices of human sacrifice
Source: PLoS One. 2017 Jul 5;12(7):e0179742. doi: 10.1371/journal.pone.0179742 (PMC5497962; doi:10.1371/journal.pone.0179742)
Supplement: S3 Table — (XLSX) [file pone.0179742.s007.xlsx]

## Sheet: S3. Haplogroup frequencies
Table S3. Haplogroup absolute frequencies
	H	HV	I	J	K	N(xN1a)	N1a	T	U5	U8	U(xU5,U8)	V	W	X	others
HGCN	0	0	0	0	0	0	0	0	63.158	26.316	10.526	0	0	0	0
HGW	7.14286	0	0	0	0	0	0	0	78.5714	7.14286	7.14286	0	0	0	0
HGS	42.8571	0	0	0	0	0	0	0	57.1429	0	0	0	0	0	0
STA	7.84314	1.96078	0	11.7647	25.4902	0	5.88235	21.5686	0	0	3.92157	5.88235	3.92157	5.88235	5.88235
LBKT	28	2	0	12	14	0	8	26	2	0	2	6	0	0	0
LBK	17.2414	4.31034	0	11.2069	18.9655	0	12.069	25.8621	2.58621	0	0.862069	2.58621	2.58621	0.862069	0.862069
CRD	28.5714	0	0	4.7619	23.8095	14.2857	4.7619	4.7619	4.7619	0	0	4.7619	0	9.52381	0
EPI	40.9091	2.27273	2.27273	4.54545	18.1818	0	0	6.81818	4.54545	0	18.1818	0	0	2.27273	0
RSG	18.9189	13.5135	0	8.10811	21.6216	0	10.8108	5.40541	5.40541	0	2.7027	8.10811	0	5.40541	0
MNF	35	0	0	10	18.3333	0	6.66667	5	13.3333	0	3.33333	3.33333	0	5	0
SCG	15.1515	3.0303	0	15.1515	30.303	0	3.0303	12.1212	6.06061	0	3.0303	0	9.09091	3.0303	0
MICH	30	0	0	13.3333	20	0	3.33333	10	16.6667	0	0	0	3.33333	3.33333	0
BAC	23.0769	3.84615	0	3.84615	19.2308	0	3.84615	23.0769	3.84615	3.84615	3.84615	0	3.84615	7.69231	0
LNS	15.2174	0	2.17391	8.69565	23.913	2.17391	0	13.0435	17.3913	0	4.34783	4.34783	2.17391	6.52174	0
SMZ	31.0345	3.44828	0	20.6897	10.3448	0	6.89655	6.89655	3.44828	0	10.3448	3.44828	0	3.44828	0
BEC	23.5294	0	0	0	17.6471	0	0	11.7647	29.4118	0	0	5.88235	5.88235	5.88235	0
