# Supplementary material for: Multi-scale ancient DNA analyses confirm the western origin of Michelsberg farmers and document probable practices of human sacrifice
Source: PLoS One. 2017 Jul 5;12(7):e0179742. doi: 10.1371/journal.pone.0179742 (PMC5497962; doi:10.1371/journal.pone.0179742)
Supplement: S4 Table — (XLSX) [file pone.0179742.s008.xlsx]

## Sheet: S4. Haplotype diversities
Table S4. Haplotype diversities
			n	H
Gougenheim			18	0.9085 +/- 0.0510
	conventional		9	0.8333 +/- 0.1265
	non conventional		9	0.9167 +/- 0.0920
HGCN			19	0.9150 +/- 0.0500
HGW			14	0.9780 +/- 0.0345
HGS			7	0.9048 +/- 0.1033
STA			46	0.9787 +/- 0.0097
LBKT			39	0.9528 +/- 0.0203
LBK			112	0.9532 +/- 0.0083
CRD			11	0.8727 +/- 0.0891
EPI			44	0.8679 +/- 0.0427
RSG			32	0.9294 +/- 0.0276
MNF			41	0.9390 +/- 0.0300
SCG			33	0.9545 +/- 0.0183
MICH			27	0.9345 +/- 0.0284
BAC			21	0.9857 +/- 0.0189
LNS			39	0.9649 +/- 0.0137
SMZ			29	0.9360 +/- 0.0247
BEC			17	0.9706 +/- 0.0278
