# Supplementary material for: Multi-scale ancient DNA analyses confirm the western origin of Michelsberg farmers and document probable practices of human sacrifice
Source: PLoS One. 2017 Jul 5;12(7):e0179742. doi: 10.1371/journal.pone.0179742 (PMC5497962; doi:10.1371/journal.pone.0179742)
Supplement: S6 Table — (XLSX) [file pone.0179742.s010.xlsx]

## Sheet: S6. References
Table S6. List with all references discussed in the text giving relevant information in chronological order
Cultures	References	Sites	Haplogroups	Haplotypes
HGCN	Bramanti et al., 2009	HohleFels, Germany	19	18
	Bollongino et al., 2013	Brillenhohle, Germany
	Fu et al., 2013	Burkhardtshohle, Germany
	Szécsényi-Nagy et al., 2014	Oberkassel, Germany
	Posth et al., 2016	Blätterhöhle, Germany
		Falkenstein, Germany
		Felsdach, Germany
		Bad Durrenberg 2, Germany
		Hohlenstein-Stadel, Germany
		Ofnet, Germany
		Bockstein, Germany
		Vela Spila, Island Korčula, Croatia
HGW	Di Benedetto et al., 2000	Rigney, France	14	14
	Delsate et al., 2009	Goyet, Belgium
	Fu et al., 2013	Villabruna, Alps
	Jones et al., 2015	Bichon, Swizterland
	Posth et al., 2016	Rochedane, France
		Iboussieres, France
		Ranchot, France
		LesCloseaux, France
		Mareuil-Les-Meaux, France
		Cuiry-Les-Chaudardes, France
		Reuland-Loschbour, Luxembourg
		Berry-au-Bac, France
HGS	Hervella et al., 2012	Erralla, Gipuzkoa, Spain	7	7
	Sanchez Quito et al., 2012	La Pasiega, Cantabria, Spain
	de la Rua et al., 2015	La Chora, Cantabria, Spain
		El, Miron, Spain
		La Braña, Arintero, Spain
		Aizpea, Navarre, Spain
STA	Burger et al., 2007	Vinkovci Nama, Croatia	51	46
	Gamba et al., 2014	Vinkovci Jugobanka, Croatia
	Szécsényi-Nagy et al., 2014	Vukovar, Croatia
		Alsónyék-Bátaszék, Mérnöki telep, Hungary
		Lánycsók, Csata-alja, Hungary
		Lánycsók, Gata-Csotola, Hungary
		Szarvas, Hungary
		Tiszaszölös-Domaháza, Hungary
		Berettyóújfalu-Morotva-liget, Hungary
		Vinkovci Nama, Croatia
LBKT	Szécsényi-Nagy et al., 2014	Balatonszárszó-Kis-erdei-dűlő, Hungary	50	39
		Balatonszemes-Bagódomb, Hungary
		Bölcske-Gyűrűsvölgy, Hungary
		Budakeszi 4/8 Szőlőskert-Tangazdaság, Hungary
		Harta-Gátőrház, Hungary
		Kóny II. Proletár-dülö 85, Hungary
		Szemely-Hegyes, Hungary
		Tolna-Mözs, Hungary
		Balatonszárszó-Kis-erdei-dűlő, Hungary
LBK	Bramanti et al., 2008	Halberstadt, Germany	116	112
	Haak et al., 2005	Flomborn, Germany
	Haak et al., 2010	Unterwiederstedt, Germany
	Brandt et al., 2013	Ecsegfalva, Hungary
	Brotherton et al., 2013	Halberstadt, Germany
	Lazaridis et al., 2014	Derenburg, Meerenstieg, II, Germany
	Haak et al., 2015	Stuttgart-Mülhausen, Germany
		Halberstadt-Sonntagsfeld, Germany
		Karsdorf, Germany
		Naumburg, Germany
		Oberwiederstedt 1, Unterwiederstedt, Germany
		Halberstadt-Sonntagsfeld, Germany
		Vedrovice, Czech Republic
		Asparn Scheltz, Austria
		Eilsleben, Germany
		Flomborn, Germany
		Schwetzingen, Germany
		Seehausen, Germany
		Unterwiederstedt, Germany
		Vaihingen an der Enz, Germany
CRD	Haak et al., 2005	CanSadurní, Barcelona, Spain	21	11
	Gamba et al., 2011	CovaBonica, Spain
	Olalde et al., 2015	AlmondaCave, Spain
		Covadel'Or, Spain
		CovadelaSarsa, Portugal
		Chaves, Huesca, Spain
		Els Trocs, Spain
EPI	Diaz et al., 2004	Los Cascajos, Navarra, Spain	44	44
	Lacan et al., 2011	Paternanbidea, Navarra, Spain
	Hervella et al., 2012	Segudet, Ordino, Andorra
		Avellaner, Spain
RSG	Brandt et al., 2013	Obernai, France	37	32
	Brotherton et al., 2013	Esperstedt, Garmany
	Lee et al., 2013	Oberwiederstedt-Schrammhöhe, Germany
	Rivollat et al., 2016	Halberstadt-Sonntagsfeld, Germany
		Oberwiederstedt 4, Arschkerbe Ost, Germany
		Wittmar, Germany
		Osterwieck, Germany
MNF	Di Benedetto et al., 2000	Gurgy, France	60	41
	Deguilloux et al., 2011	Prissé-la-Charrière, France
	Rivollat et al., 2015	Mezzocorona, Alps
		Borgo Nuovo, Alps
SCG	Brandt et al., 2013	Salzmünde-Schiebzig, Germany	33	33
	Brotherton et al., 2013
MICH	Keller et al, 2015	Bruchsal, Aue, Germany	30	27
	this study	Gougenheim, France
BAC	Hervella et al., 2012	Esperstedt, Germany	26	21
	Brandt et al., 2013	Halle-Queis, Germany
	Brotherton et al., 2013	Karsdorf, Germany
	Haak et al., 2015	Quedlinburg, VII, 2, Germany
		Quedlinburg, IX, Germany
		Salzmünde, Schiebzig, Germany
		Eulau, Germany
LNS	Sampietro et al., 2007	Alto-de-Reinoso, Burgos, Spain	46	39
	Gamba et al., 2011	Granollers, Spain
	Haak et al., 2015	La Mina, Spain
	Alt et al., 2016	Sant Pau del Camp, Barcelona, Spain
SMZ	Brandt et al., 2013	Salzmünde, Germany	29	29
	Brotherton et al., 2013	Esperstedt, Germany
	Haak et al., 2015	Salzmünde-Schiebzig, Germany
BEC	Brandt et al., 2013	Benzingerode I, Germany	17	17
