# Supplementary material for: Multi-scale ancient DNA analyses confirm the western origin of Michelsberg farmers and document probable practices of human sacrifice
Source: PLoS One. 2017 Jul 5;12(7):e0179742. doi: 10.1371/journal.pone.0179742 (PMC5497962; doi:10.1371/journal.pone.0179742)
Supplement: S7 Table — (XLS) [file pone.0179742.s011.xls]

## Sheet: S7. Researchers' sequences
Table S7. Summary of the HVR1 sequences for the excavation and genetic teams
Code	HVR1	Haplogroup
F1	16270T	H1
F2	16093C 16229A 16298C	HV
F3	16189C	H1
F4	CRS	H
F5	16129A	H
F6	16126C 16163G 16186T 16189C 16294T	T1
F7	CRS	H1
F8	CRS	H3
G1	16209T	H
G2	16189C 16234T	H
G3	CRS	H
